# Supplementary material for: Comparative Proteomics Reveals Novel Components at the Plasma Membrane of Differentiated HepaRG Cells and Different Distribution in Hepatocyte- and Biliary-Like Cells
Source: PLoS One. 2013 Aug 20;8(8):e71859. doi: 10.1371/journal.pone.0071859 (PMC3748114; doi:10.1371/journal.pone.0071859)
Supplement: Table S1 — Summary of the LC/MS/MS analysis showing the proteins identified at the PM of (ND) and (D) cells (experiment 1). (XLS) [file pone.0071859.s007.xls]

## Sheet: Exp # 1
Undifferentiated (ND) cells						Differentiated (D) cells
Protein Accession #	Protein_description	Protein_score	Protein_mass	Peptides_matched		Protein Accession #	Protein_description	Protein_score	Protein_mass	Peptides_matched
gi|1040689	Human Diff6,H5,CDC10 homologue [Homo sapiens]	67	47069	1		gi|1008915	proteasome activator hPA28 suunit beta [Homo sapiens]	59	27502	1
gi|10435945	selenium binding protein 1 [Homo sapiens]	40	78129	1		gi|1040689	Human Diff6,H5,CDC10 homologue [Homo sapiens]	226	47069	6
gi|10765097	3-alpha hydroxysteroid dehydrogenase type IIb [Homo sapiens]	194	37174	10		gi|1049053	encodes region of fatty acid synthase activity; FAS; multifunctional protein [Homo sapiens]	99	275553	3
gi|110590506	Chain A, Crystal Structure Of A GlyoxylateHYDROXYPYRUVATE REDUCTASE From Homo Sapiens	66	35901	5		gi|1065111	Chain A, High Resolution Solution Nmr Structure Of Mixed Disulfide Intermediate Between Mutant Human Thioredoxin And A 13 Residue Peptide Comprising Its Target Site In Human Nfkb	128	11629	3
gi|11128019	cytochrome c [Homo sapiens]	108	11855	7		gi|1082886	tumor necrosis factor type 1 receptor associated protein TRAP-1 - human	154	75694	2
gi|119569948	survival motor neuron domain containing 1, isoform CRA_b [Homo sapiens]	39	13263	1		gi|1088448	NADP dependent leukotriene b4 12-hydroxydehydrogenase [Homo sapiens]	75	34285	1
gi|119627890	adenylate kinase 2, isoform CRA_c [Homo sapiens]	55	18516	2		gi|110590439	Chain A, Crystal Structure Of Human Nmprtase In Complex With Fk866	31	55712	2
gi|12653507	Glutamic-oxaloacetic transaminase 2, mitochondrial (aspartate aminotransferase 2) [Homo sapiens]	82	47858	3		gi|111052653	glucose-6-phosphate dehydrogenase [Homo sapiens]	129	7182	4
gi|134665	RecName: Full=Superoxide dismutase [Mn], mitochondrial; Flags: Precursor	356	24878	16		gi|111052657	glucose-6-phosphate dehydrogenase [Homo sapiens]	113	5747	2
gi|1407780	carboxylesterase [Homo sapiens]	35	60938	1		gi|11128019	cytochrome c [Homo sapiens]	212	11855	9
gi|148733138	ubiquitously transcribed tetratricopeptide repeat protein Y-linked transcript variant 35 [Homo sapiens]	52	135009	1		gi|1145816	FKBP54, partial [Homo sapiens]	47	50859	1
gi|15680046	LDHAL6A protein [Homo sapiens]	86	25838	3		gi|11513833	Chain B, Core Of The Alu Domain Of The Mammalian Srp	76	12195	1
gi|1575000	2,4-dienoyl-CoA reductase [Homo sapiens]	146	36096	4		gi|11602836	beta4sigma1 spectrin [Homo sapiens]	64	289388	2
gi|157833780	Chain A, Human Annexin V With Proline Substitution By Thioproline	158	36041	6		gi|1184537	thioredoxin reductase [Homo sapiens]	195	55126	5
gi|1655594	HES1 [Homo sapiens]	60	28485	1		gi|119577225	enoyl Coenzyme A hydratase 1, peroxisomal, isoform CRA_a [Homo sapiens]	54	14317	2
gi|1710248	protein disulfide isomerase-related protein 5 [Homo sapiens]	114	46512	3		gi|119590453	EDAR-associated death domain, isoform CRA_a [Homo sapiens]	68	42657	4
gi|17402865	thiosulfate sulfurtransferase [Homo sapiens]	109	33636	4		gi|119590969	X-ray repair complementing defective repair in Chinese hamster cells 5 (double-strand-break rejoining; Ku autoantigen, 80kDa), isoform CRA_b [Homo sapiens]	66	94035	4
gi|1770396	G-protein coupled receptor (putative) [Homo sapiens]	32	43065	1		gi|119593089	glucose-6-phosphate dehydrogenase, isoform CRA_b [Homo sapiens]	202	59467	12
gi|1770517	SMT3A protein [Homo sapiens]	70	11704	1		gi|119601379	actinin, alpha 1, isoform CRA_c [Homo sapiens]	44	30416	3
gi|178098	alcohol dehydrogenase beta subunit [Homo sapiens]	33	40655	2		gi|1224125	adenosine kinase [Homo sapiens]	55	39114	2
gi|178375	aldehyde dehydrogenase [Homo sapiens]	67	50703	2		gi|12803567	Transgelin 2 [Homo sapiens]	103	22563	9
gi|178390	aldehyde dehydrogenase [Homo sapiens]	258	56858	9		gi|1296662	plectin [Homo sapiens]	41	533408	4
gi|178743	apurinic endonuclease [Homo sapiens]	58	35959	1		gi|13111901	ATP5A1 protein, partial [Homo sapiens]	52	40374	1
gi|179930	carboxylesterase, partial [Homo sapiens]	532	56446	33		gi|13278966	CAND1 protein, partial [Homo sapiens]	98	62196	2
gi|180663	c-myc binding protein [Homo sapiens]	111	37862	3		gi|1335854	muscle clathrin heavy chain [Homo sapiens]	110	189099	3
gi|181250	cyclophilin, partial [Homo sapiens]	129	22654	3		gi|134133226	POTE ankyrin domain family member E [Homo sapiens]	182	122882	6
gi|181575	dihydrolipoamide dehydrogenase precursor [Homo sapiens]	52	54812	1		gi|134665	RecName: Full=Superoxide dismutase [Mn], mitochondrial; Flags: Precursor	413	24878	12
gi|187029	carboxylesterase, partial [Homo sapiens]	112	50390	6		gi|13489087	leukocyte elastase inhibitor [Homo sapiens]	90	42829	2
gi|187181	macrophage migration inhibitory factor, partial [Homo sapiens]	61	11592	1		gi|13529302	GANAB protein, partial [Homo sapiens]	55	34786	2
gi|189238	neuroleukin [Homo sapiens]	78	63377	1		gi|1353248	pyrroline-5-carboxylate dehydrogenase [Homo sapiens]	42	62169	1
gi|189868	phosphoglycerate mutase [Homo sapiens]	49	29003	2		gi|136066	RecName: Full=Triosephosphate isomerase; Short=TIM; AltName: Full=Triose-phosphate isomerase	71	26894	1
gi|19269914486	Chain A, Crystal Structure Of Human Cytosolic Nadp(+)-Dependent Isocitrate Dehydrogenase	95	48321	2		gi|13937981	Peptidylprolyl isomerase A (cyclophilin A) [Homo sapiens]	808	18228	26
gi|19743875	fumarate hydratase, mitochondrial [Homo sapiens]	178	54773	3		gi|14141166	poly(rC)-binding protein 2 isoform b [Homo sapiens]	54	38597	2
gi|21465695	Chain A, Human 3alpha-Hsd Type 3 In Ternary Complex With Nadp And Testosterone	128	37095	8		gi|14719392	cofilin-2 isoform 1 [Homo sapiens]	110	18839	4
gi|215273984	RecName: Full=Putative inactive carboxylesterase 4; AltName: Full=Inactive carboxylesterase 1 pseudogene 1; AltName: Full=Placental carboxylesterase 3; Short=PCE-3; Flags: Precursor	106	30773	4		gi|1477646	plectin [Homo sapiens]	281	520111	11
gi|2183299	aldehyde dehydrogenase 1 [Homo sapiens]	100	55427	5		gi|15082234	L-lactate dehydrogenase A-like 6B [Homo sapiens]	97	42372	2
gi|220702506	Chain A, TapasinERP57 HETERODIMER	46	54541	3		gi|15277503	ACTB protein, partial [Homo sapiens]	86	40536	4
gi|223480	dismutase,Cu/Zn superoxide	33	16020	1		gi|1575000	2,4-dienoyl-CoA reductase [Homo sapiens]	77	36096	3
gi|22748717	adenylosuccinate synthetase isozyme 1 isoform 2 [Homo sapiens]	54	50462	1		gi|157830846	Chain A, Human Glutathione Reductase Modified By Diglutathione-Dinitroso-Iron	50	52058	2
gi|230867	Chain R, Twinning In Crystals Of Human Skeletal Muscle D- Glyceraldehyde-3-Phosphate Dehydrogenase	62	36024	3		gi|157833780	Chain A, Human Annexin V With Proline Substitution By Thioproline	340	36041	9
gi|2337952	actin-binding double-zinc-finger protein [Homo sapiens]	39	89555	2		gi|157879202	Chain B, Crystal Structures Of Native And Inhibited Forms Of Human Cathepsin D: Implications For Lysosomal Targeting And Drug Design	276	26511	9
gi|2392308	Chain A, Structure Of T255e, E376g Mutant Of Human Medium Chain Acyl- Coa Dehydrogenase	39	43913	1		gi|159162145	Chain A, Rotamer Strain As A Determinant Of Protein Structural Specificity	68	8560	6
gi|2624694	Chain A, Human Mitochondrial Single-Stranded Dna Binding Protein	71	15186	1		gi|159162689	Chain A, Human Protein Disulfide Isomerase, Nmr, 40 Structures	279	13363	5
gi|2738935	glutathione transferase [Homo sapiens]	49	23124	5		gi|16306978	Annexin A2 [Homo sapiens]	63	38822	2
gi|2781202	Chain A, Three-Dimensional Structure Of Human Electron Transfer Flavoprotein To 2.1 A Resolution	55	33418	1		gi|1633054	Chain A, Cyclophilin A Complexed With Dipeptide Gly-Pro	897	18098	27
gi|28178832	isocitrate dehydrogenase [NADP], mitochondrial precursor [Homo sapiens]	82	51333	4		gi|1655594	HES1 [Homo sapiens]	43	28485	1
gi|28336	mutant beta-actin (beta~-actin) [Homo sapiens]	205	42128	8		gi|1655596	ribosomal protein L31 [Homo sapiens]	41	14084	3
gi|28614	aldolase A [Homo sapiens]	420	39706	21		gi|1657268	aminopeptidase [Homo sapiens]	48	99151	1
gi|28931	beta-subunit (AA 1-312) [Homo sapiens]	36	34026	2		gi|169163387	PREDICTED: peptidyl-prolyl cis-trans isomerase A-like [Homo sapiens]	136	30137	2
gi|2906146	malate dehydrogenase precursor [Homo sapiens]	127	35965	3		gi|169646441	rab GDP dissociation inhibitor beta isoform 2 [Homo sapiens]	42	46046	4
gi|291463380	Chain B, Free Acetyl-Cypa Orthorhombic Form	214	18765	8		gi|170026940	myosin heavy chain 11 smooth muscle isoform [Homo sapiens]	141	235004	4
gi|291463384	Chain K, Acetyl-Cypa:cyclosporine Complex	214	18212	8		gi|1710248	protein disulfide isomerase-related protein 5 [Homo sapiens]	381	46512	9
gi|2981743	Chain A, Secypa Complexed With Hagpia (Pseudo-Symmetric Monomer)	215	18018	10		gi|1718502	mitochondrial aconitase [Homo sapiens]	132	86346	4
gi|312137	fructose bisphosphate aldolase [Homo sapiens]	104	39816	3		gi|1770517	SMT3A protein [Homo sapiens]	69	11704	1
gi|3150035	aldose reductase-like peptide [Homo sapiens]	47	36226	4		gi|178067	actin prepeptide, partial [Homo sapiens]	193	37125	7
gi|31608	glucan 1, 4-alpha-glucosidase [Homo sapiens]	61	106126	1		gi|178375	aldehyde dehydrogenase [Homo sapiens]	427	50703	10
gi|31645	glyceraldehyde-3-phosphate dehydrogenase [Homo sapiens]	550	36202	13		gi|178743	apurinic endonuclease [Homo sapiens]	76	35959	1
gi|32189394	ATP synthase subunit beta, mitochondrial precursor [Homo sapiens]	244	56525	14		gi|179106	nonerythroid alpha-spectrin [Homo sapiens]	122	284905	4
gi|3288815	citrate synthase [Homo sapiens]	168	51959	5		gi|179930	carboxylesterase, partial [Homo sapiens]	167	56446	6
gi|3318841	Chain A, Horf6 A Novel Human Peroxidase Enzyme	49	25011	4		gi|179950	catalase, partial [Homo sapiens]	104	51550	2
gi|339647	thyroid hormone binding protein precursor [Homo sapiens]	76	57468	5		gi|180576	creatine kinase M [Homo sapiens]	64	43247	1
gi|34707	Manganese superoxide dismutase [Homo sapiens]	91	24866	4		gi|181250	cyclophilin, partial [Homo sapiens]	311	22654	17
gi|34789	muscle-specific enolase [Homo sapiens]	79	47271	1		gi|1815604	3-alpha-hydroxysteroid dehydrogenase [Homo sapiens]	83	37205	3
gi|353251633	Chain A, Orientation Of Rna Polymerase Ii Within The Human Vp16-Mediator-Pol Ii-Tfiif Assembly	54	164070	3		gi|181969	elongation factor 2, partial [Homo sapiens]	57	40264	1
gi|37267	transketolase [Homo sapiens]	104	68435	6		gi|18204869	TUBA1B protein [Homo sapiens]	164	37707	8
gi|374074368	Chain A, Complex Of 14-3-3 Isoform Epsilon, A Mlf1 Phosphopeptide And A Small Fragment Hit From A Fbdd Screen	87	30097	2		gi|182385	long-chain acyl-CoA synthetase [Homo sapiens]	41	79324	1
gi|3766199	GTP-specific succinyl-CoA synthetase beta subunit [Homo sapiens]	75	44065	2		gi|182640	rapamycin-binding protein [Homo sapiens]	50	15758	1
gi|380765197	Chain A, Crystal Structure Of A Tyrosine 3-MonooxygenaseTRYPTOPHAN 5- Monooxygenase Activation Protein, Gamma Polypeptide (Ywhag) From Homo Sapiens At 2.25 A Resolution	75	28373	2		gi|182794	fumarase precursor (EC 4.2.1.2) [Homo sapiens]	75	50524	1
gi|387011	pyruvate dehydrogenase E1-alpha precursor, partial [Homo sapiens]	51	47098	3		gi|1857526	beta-tubulin [Homo sapiens]	60	48860	3
gi|387016	phosphoglycerate mutase, partial [Homo sapiens]	49	28868	2		gi|18848326	Similar to GDP dissociation inhibitor 2, partial [Homo sapiens]	45	21602	1
gi|40068518	6-phosphogluconate dehydrogenase, decarboxylating [Homo sapiens]	158	53619	3		gi|188492	heat shock-induced protein [Homo sapiens]	144	70755	3
gi|433413	mitochondrial short-chain enoyl-CoA hydratase [Homo sapiens]	138	31716	3		gi|188590	myosin light chain 3 [Homo sapiens]	59	17091	2
gi|438069	thiol-specific antioxidant protein [Homo sapiens]	61	22014	1		gi|189238	neuroleukin [Homo sapiens]	207	63377	7
gi|4501867	aconitate hydratase, mitochondrial precursor [Homo sapiens]	147	86113	6		gi|189306	nucleolin [Homo sapiens]	161	76355	2
gi|4502013	adenylate kinase 2, mitochondrial isoform a [Homo sapiens]	109	26689	2		gi|189597	pancreatic tumor-related protein [Homo sapiens]	62	41589	1
gi|4503143	cathepsin D preproprotein [Homo sapiens]	99	45037	6		gi|189617	protein PP4-X [Homo sapiens]	174	36262	2
gi|4503609	electron transfer flavoprotein subunit beta isoform 1 [Homo sapiens]	90	28054	4		gi|189868	phosphoglycerate mutase [Homo sapiens]	47	29003	1
gi|4504067	aspartate aminotransferase, cytoplasmic [Homo sapiens]	96	46447	4		gi|19071209	CD109 [Homo sapiens]	31	162530	1
gi|4505763	phosphoglycerate kinase 1 [Homo sapiens]	100	44985	6		gi|1942609	Chain A, Human Rap1a, Residues 1-167, Double Mutant (E30d,K31e) Complexed With Gppnhp And The Ras-Binding-Domain Of Human C-Raf1, Residues 51-131	60	19297	2
gi|4506193	proteasome subunit beta type-1 [Homo sapiens]	49	26700	2		gi|197692249	annexin I [Homo sapiens]	416	38884	12
gi|4507953	14-3-3 protein zeta/delta [Homo sapiens]	46	27899	4		gi|20070125	protein disulfide-isomerase precursor [Homo sapiens]	584	57480	18
gi|4757756	annexin A2 isoform 2 [Homo sapiens]	407	38808	14		gi|21361176	retinal dehydrogenase 1 [Homo sapiens]	275	55454	11
gi|4758484	glutathione S-transferase omega-1 isoform 1 [Homo sapiens]	41	27833	1		gi|2138314	lysyl hydroxylase isoform 2 [Homo sapiens]	90	85351	1
gi|4826898	profilin-1 [Homo sapiens]	44	15216	1		gi|21465651	Chain J, Crystal Structure Of The Mammalian 20s Proteasome At 2.75 A Resolution	45	23201	1
gi|499158	mitochondrial acetoacetyl-CoA thiolase [Homo sapiens]	218	45537	6		gi|215273984	RecName: Full=Putative inactive carboxylesterase 4; AltName: Full=Inactive carboxylesterase 1 pseudogene 1; AltName: Full=Placental carboxylesterase 3; Short=PCE-3; Flags: Precursor	370	30773	9
gi|5031645	cytochrome c oxidase copper chaperone [Homo sapiens]	76	7253	1		gi|219478	apurinic/apyrimidinic endonuclease [Homo sapiens]	72	35940	2
gi|5031857	L-lactate dehydrogenase A chain isoform 1 [Homo sapiens]	126	36950	6		gi|220702506	Chain A, TapasinERP57 HETERODIMER	356	54541	12
gi|5032215	ribonuclease UK114 [Homo sapiens]	58	14542	1		gi|2209347	p21-Arc [Homo sapiens]	57	20730	1
gi|509676	mitochondrial 3-oxoacyl-CoA thiolase [Homo sapiens]	32	42469	2		gi|224517	kinase,phosphoglycerate	170	45326	5
gi|511635	delta3, delta2-enoyl-CoA isomerase, partial [Homo sapiens]	70	29660	1		gi|225939	aldehyde reductase	51	36674	1
gi|5174539	malate dehydrogenase, cytoplasmic isoform 2 [Homo sapiens]	124	36631	4		gi|229532	ubiquitin	104	8446	6
gi|556516	dihydrodiol dehydrogenase isoform DD1 [Homo sapiens]	208	35170	10		gi|230867	Chain R, Twinning In Crystals Of Human Skeletal Muscle D- Glyceraldehyde-3-Phosphate Dehydrogenase	108	36024	2
gi|5802974	thioredoxin-dependent peroxide reductase, mitochondrial isoform a precursor [Homo sapiens]	106	28017	4		gi|2392338	Chain A, Human Glyoxalase I With Benzyl-Glutathione Inhibitor	36	20861	4
gi|5803013	endoplasmic reticulum resident protein 29 isoform 1 precursor [Homo sapiens]	31	29032	1		gi|252093	HLBP14=14-kDa laminin binding protein [human, melanoma cells, Peptide Partial, 10 aa, segment 3 of 4]	57	1075	1
gi|6009628	brain carboxylesterase hBr3 [Homo sapiens]	78	62584	4		gi|2605594	myosin regulatory light chain [Homo sapiens]	42	19752	1
gi|62088648	tumor rejection antigen (gp96) 1 variant [Homo sapiens]	73	66140	3		gi|2624694	Chain A, Human Mitochondrial Single-Stranded Dna Binding Protein	84	15186	3
gi|62420949	actin-like protein [Homo sapiens]	53	11568	1		gi|2627129	polyubiquitin [Homo sapiens]	104	68448	6
gi|62897717	lactate dehydrogenase A variant [Homo sapiens]	126	36951	6		gi|2661039	alpha enolase [Homo sapiens]	141	36628	7
gi|63055057	beta-actin-like protein 2 [Homo sapiens]	89	42318	3		gi|2738935	glutathione transferase [Homo sapiens]	54	23124	6
gi|6318196	UCC1 protein [Homo sapiens]	53	20162	1		gi|2739119	BAT1 [Homo sapiens]	117	33349	1
gi|6470150	BiP protein, partial [Homo sapiens]	110	71002	5		gi|2781202	Chain A, Three-Dimensional Structure Of Human Electron Transfer Flavoprotein To 2.1 A Resolution	36	33418	2
gi|66473265	beta globin chain [Homo sapiens]	36	11537	1		gi|2804273	alpha actinin 4 [Homo sapiens]	482	102661	13
gi|693933	2-phosphopyruvate-hydratase alpha-enolase [Homo sapiens]	133	47421	4		gi|28336	mutant beta-actin (beta'-actin) [Homo sapiens]	276	42128	10
gi|729433	RecName: Full=Protein disulfide-isomerase A3; AltName: Full=58 kDa glucose-regulated protein; AltName: Full=58 kDa microsomal protein; Short=p58; AltName: Full=Disulfide isomerase ER-60; AltName: Full=Endoplasmic reticulum resident protein 57; Short	46	57293	2		gi|28931	beta-subunit (AA 1-312) [Homo sapiens]	50	34026	1
gi|825605	glutathione S-transferase [Homo sapiens]	49	25650	6		gi|28935	ATP-citrate (pro-S-)-lyase [Homo sapiens]	44	122197	3
gi|89574129	mitochondrial malate dehydrogenase 2, NAD [Homo sapiens]	399	32405	14		gi|2906146	malate dehydrogenase precursor [Homo sapiens]	249	35965	6
gi|913159	neuropolypeptide h3 [human, brain, Peptide, 186 aa]	69	21027	2		gi|291463382	Chain A, Free Acetyl-Cypa Trigonal Form	884	18211	27
gi|92098073	AHCY protein [Homo sapiens]	52	34188	1		gi|291463384	Chain K, Acetyl-Cypa:cyclosporine Complex	897	18212	27
gi|930063	neurone-specific enolase [Homo sapiens]	44	47467	1		gi|2981743	Chain A, Secypa Complexed With Hagpia (Pseudo-Symmetric Monomer)	889	18018	31
gi|93279985	Chain A, Crystal Structure Of Human Hydroxyisobutyrate Dehydrogenase	81	31456	5		gi|298331	endozepine, diazepam binding inhibitor {C-terminal} [human, melanoma cell line HTZ-19, Peptide Partial, 16 aa]	38	1923	1
gi|984325	phosphogluconate dehydrogenase [Homo sapiens]	41	53631	2		gi|298508700	Chain B, Truncated Human Atp-Citrate Lyase With Citrate Bound	44	36423	2
gi|999892	Chain A, Crystal Structure Of Recombinant Human Triosephosphate Isomerase At 2.8 Angstroms Resolution. Triosephosphate Isomerase Related Human Genetic Disorders And Comparison With The Trypanosomal Enzyme	216	26807	6		gi|306549	homology to rat ribosomal protein L23, partial [Homo sapiens]	96	16730	1
						gi|306875	C protein [Homo sapiens]	131	32004	2
						gi|306890	chaperonin (HSP60) [Homo sapiens]	104	61157	3
						gi|306891	90kDa heat shock protein [Homo sapiens]	478	83584	13
						gi|30749518	Chain A, Crystal Structure Of Human Liver Carboxylesterase In Complex With Tacrine	2108	60692	61
						gi|312137	fructose bisphosphate aldolase [Homo sapiens]	115	39816	7
						gi|31543380	protein DJ-1 [Homo sapiens]	61	20050	1
						gi|31608	glucan 1, 4-alpha-glucosidase [Homo sapiens]	68	106126	1
						gi|31615803	Chain A, Synthetic Ubiquitin With Fluoro-Leu At 50 And 67	104	8555	6
						gi|31645	glyceraldehyde-3-phosphate dehydrogenase [Homo sapiens]	792	36202	21
						gi|3169116	cICK0721Q.2 (60S Ribosomal Protein L12 LIKE protein) [Homo sapiens]	43	18086	1
						gi|32015	alpha-tubulin [Homo sapiens]	81	50503	6
						gi|3212355	Chain A, P11 (S100a10), Ligand Of Annexin Ii	92	11179	2
						gi|32189394	ATP synthase subunit beta, mitochondrial precursor [Homo sapiens]	361	56525	9
						gi|325533983	Chain A, Crystal Structure Of The Globular Domain Of Human Calreticulin	204	30264	5
						gi|3282771	actin-binding protein homolog ABP-278 [Homo sapiens]	40	280185	5
						gi|3288815	citrate synthase [Homo sapiens]	83	51959	3
						gi|3299885	ES/130 [Homo sapiens]	38	109019	1
						gi|3318841	Chain A, Horf6 A Novel Human Peroxidase Enzyme	146	25011	2
						gi|33438760	myosin heavy chain [Homo sapiens]	141	228889	3
						gi|337518	ribosomal protein, partial [Homo sapiens]	54	21835	2
						gi|338039	set [Homo sapiens]	66	32115	2
						gi|3387922	14.3.3 protein [Homo sapiens]	57	19890	1
						gi|339647	thyroid hormone binding protein precursor [Homo sapiens]	276	57468	11
						gi|3413479	endonuclease [Homo sapiens]	30	32801	1
						gi|34234	laminin-binding protein [Homo sapiens]	131	31888	2
						gi|342350777	Chain A, Human Annexin V With Incorporated Methionine Analogue Azidohomoalanine	165	35811	6
						gi|34789	muscle-specific enolase [Homo sapiens]	693	47271	36
						gi|34811513	Chain A, Solution Structure Of The C-Terminal Domain Of The Human Eef1bgamma Subunit	38	19130	2
						gi|350610483	Chain A, Truncated Human Atp-Citrate Lyase With Adp And Tartrate Bound	44	91268	3
						gi|35505	pyruvate kinase [Homo sapiens]	423	58411	11
						gi|35830	ubiquitin activating enzyme E1 [Homo sapiens]	59	118799	8
						gi|35959	tubulin 5-beta [Homo sapiens]	46	50055	1
						gi|36038	rho GDP dissociation inhibitor (GDI) [Homo sapiens]	46	23236	1
						gi|3660040	Chain A, Fkbp Mutant F36v Complexed With Remodeled Synthetic Ligand	38	11821	1
						gi|37267	transketolase [Homo sapiens]	737	68435	25
						gi|374074368	Chain A, Complex Of 14-3-3 Isoform Epsilon, A Mlf1 Phosphopeptide And A Small Fragment Hit From A Fbdd Screen	46	30097	3
						gi|37492	alpha-tubulin [Homo sapiens]	106	50810	2
						gi|385323	neutrophil cytosolic factor 3; NCF-3 [Homo sapiens]	35	1852	1
						gi|38648667	Fatty acid synthase [Homo sapiens]	359	275850	14
						gi|386758	GRP78 precursor, partial [Homo sapiens]	57	72185	3
						gi|386785	heat shock protein [Homo sapiens]	145	70110	4
						gi|3914116	RecName: Full=Putative nucleoside diphosphate kinase; Short=NDK; Short=NDP kinase	103	15690	4
						gi|39777597	protein-glutamine gamma-glutamyltransferase 2 isoform a [Homo sapiens]	40	78420	3
						gi|40068518	6-phosphogluconate dehydrogenase, decarboxylating [Homo sapiens]	301	53619	9
						gi|4008131	chaperonin 10 [Homo sapiens]	57	10576	2
						gi|405230	I-plastin [Homo sapiens]	49	70707	3
						gi|4104867	aflatoxin B1-aldehyde reductase [Homo sapiens]	31	37571	1
						gi|41322916	plectin isoform 1 [Homo sapiens]	309	533462	13
						gi|4139784	Chain A, Canine Gdp-Ran Q69l Mutant	36	24564	2
						gi|438069	thiol-specific antioxidant protein [Homo sapiens]	234	22014	9
						gi|4501881	actin, alpha skeletal muscle [Homo sapiens]	193	42366	8
						gi|4501887	actin, cytoplasmic 2 [Homo sapiens]	473	42108	12
						gi|4501891	alpha-actinin-1 isoform b	297	103563	8
						gi|4502013	adenylate kinase 2, mitochondrial isoform a [Homo sapiens]	195	26689	5
						gi|4502171	adenine phosphoribosyltransferase isoform a [Homo sapiens]	81	19766	5
						gi|4502419	flavin reductase (NADPH) [Homo sapiens]	257	22219	5
						gi|4503015	copine-3 [Homo sapiens]	91	60947	1
						gi|4503143	cathepsin D preproprotein [Homo sapiens]	159	45037	7
						gi|4503291	D-dopachrome decarboxylase [Homo sapiens]	140	12818	7
						gi|4503471	elongation factor 1-alpha 1 [Homo sapiens]	83	50451	3
						gi|4503483	elongation factor 2 [Homo sapiens]	111	96246	3
						gi|4503519	eukaryotic translation initiation factor 3 subunit F [Homo sapiens]	46	37654	1
						gi|4503529	eukaryotic initiation factor 4A-I isoform 1 [Homo sapiens]	112	46353	2
						gi|4503545	eukaryotic translation initiation factor 5A-1 isoform B [Homo sapiens]	75	17049	3
						gi|4503841	X-ray repair cross-complementing protein 6 [Homo sapiens]	80	70084	2
						gi|4504067	aspartate aminotransferase, cytoplasmic [Homo sapiens]	104	46447	6
						gi|4504447	heterogeneous nuclear ribonucleoproteins A2/B1 isoform A2 [Homo sapiens]	74	36041	2
						gi|4504505	peroxisomal multifunctional enzyme type 2 isoform 2 [Homo sapiens]	85	80092	2
						gi|4505257	moesin [Homo sapiens]	111	67892	9
						gi|4505591	peroxiredoxin-1 [Homo sapiens]	257	22324	13
						gi|4505753	phosphoglycerate mutase 1 [Homo sapiens]	103	28900	3
						gi|4505763	phosphoglycerate kinase 1 [Homo sapiens]	306	44985	8
						gi|4506193	proteasome subunit beta type-1 [Homo sapiens]	55	26700	3
						gi|4506243	polypyrimidine tract-binding protein 1 isoform a [Homo sapiens]	59	59767	3
						gi|4506607	60S ribosomal protein L18 [Homo sapiens]	108	21735	1
						gi|4506623	60S ribosomal protein L27 [Homo sapiens]	47	15788	1
						gi|4506631	60S ribosomal protein L30 [Homo sapiens]	62	12947	1
						gi|4506667	60S acidic ribosomal protein P0 [Homo sapiens]	68	34423	2
						gi|4506669	60S acidic ribosomal protein P1 isoform 1 [Homo sapiens]	32	11621	2
						gi|4506691	40S ribosomal protein S16 [Homo sapiens]	49	16549	2
						gi|4506787	ras GTPase-activating-like protein IQGAP1 [Homo sapiens]	35	189761	1
						gi|4506901	serine/arginine-rich splicing factor 3 [Homo sapiens]	52	19546	2
						gi|4507357	transgelin-2 [Homo sapiens]	126	22548	9
						gi|4507677	endoplasmin precursor [Homo sapiens]	452	92696	21
						gi|4507793	ubiquitin-conjugating enzyme E2 N [Homo sapiens]	65	17184	1
						gi|4507813	UDP-glucose 6-dehydrogenase isoform 1 [Homo sapiens]	38	55674	2
						gi|4507953	14-3-3 protein zeta/delta [Homo sapiens]	108	27899	3
						gi|4557241	alpha-actinin-3 isoform 1 [Homo sapiens]	44	103913	3
						gi|4557303	fatty aldehyde dehydrogenase isoform 2 [Homo sapiens]	74	55269	3
						gi|4557305	fructose-bisphosphate aldolase A isoform 1 [Homo sapiens]	563	39851	17
						gi|4558700	bax epsilon [Homo sapiens]	103	18345	3
						gi|458470	carboxylesterase [Homo sapiens]	151	62643	5
						gi|46014976	Chain A, Cytosolic Domain Of The Human Mitchondrial Fission Protein Fis1 Adopts A Tpr Fold	32	14659	4
						gi|46409270	tubulin alpha-3E chain [Homo sapiens]	65	50626	2
						gi|467828	smooth muscle myosin alkali light chain [Homo sapiens]	85	17772	2
						gi|4757756	annexin A2 isoform 2 [Homo sapiens]	1425	38808	27
						gi|4757810	ATP synthase subunit alpha, mitochondrial isoform a precursor [Homo sapiens]	87	59828	2
						gi|4757900	calreticulin precursor [Homo sapiens]	311	48283	9
						gi|4758012	clathrin heavy chain 1 [Homo sapiens]	210	193260	5
						gi|4758304	protein disulfide-isomerase A4 precursor [Homo sapiens]	103	73229	6
						gi|4826643	annexin A3 [Homo sapiens]	102	36524	1
						gi|4826659	F-actin-capping protein subunit beta isoform 1 [Homo sapiens]	37	30952	3
						gi|4826898	profilin-1 [Homo sapiens]	489	15216	11
						gi|48735185	EEF1A1 protein [Homo sapiens]	57	48181	3
						gi|4885049	actin, alpha cardiac muscle 1 proprotein [Homo sapiens]	193	42334	8
						gi|4885281	glutamate dehydrogenase 1, mitochondrial precursor [Homo sapiens]	61	61701	2
						gi|4885413	histidine triad nucleotide-binding protein 1 [Homo sapiens]	42	13907	2
						gi|49456619	CNN2 [Homo sapiens]	53	34106	2
						gi|494619	Chain I, The Refined 2.4 Angstroms X-Ray Crystal Structure Of Recombinant Human Stefin B In Complex With The Cysteine Proteinase Papain: A Novel Type Of Proteinase Inhibitor Interaction	48	11151	3
						gi|495126	ribosomal protein L11 [Homo sapiens]	59	20331	1
						gi|499158	mitochondrial acetoacetyl-CoA thiolase [Homo sapiens]	114	45537	2
						gi|5031573	actin-related protein 3 [Homo sapiens]	67	47797	1
						gi|5031635	cofilin-1 [Homo sapiens]	211	18719	6
						gi|5031857	L-lactate dehydrogenase A chain isoform 1 [Homo sapiens]	298	36950	13
						gi|5031977	nicotinamide phosphoribosyltransferase precursor [Homo sapiens]	40	55772	2
						gi|5032057	protein S100-A11 [Homo sapiens]	81	11847	2
						gi|5106557	MLL septin-like fusion protein [Homo sapiens]	47	63879	2
						gi|5107666	Chain A, Structure Of Importin Beta Bound To The Ibb Domain Of Importin Alpha	89	98484	2
						gi|51094530	similar to Histidine triad nucleotide-binding protein 1 (Adenosine 5-monophosphoramidase) (Protein kinase C inhibitor 1) (Protein kinase C-interacting protein 1) (PKCI-1) [Homo sapiens]	47	13781	1
						gi|51095102	similar to ribosomal protein L18; 60S ribosomal protein L18 [Homo sapiens]	108	25078	1
						gi|511635	delta3, delta2-enoyl-CoA isomerase, partial [Homo sapiens]	31	29660	1
						gi|5174539	malate dehydrogenase, cytoplasmic isoform 2 [Homo sapiens]	65	36631	1
						gi|531171	Csa-19 [Homo sapiens]	54	25015	1
						gi|531241	2-oxoglutarate dehydrogenase precursor [Homo sapiens]	33	114601	1
						gi|533728	p16-INK4 [Homo sapiens]	47	15849	2
						gi|5453549	peroxiredoxin-4 precursor [Homo sapiens]	47	30749	1
						gi|5453595	adenylyl cyclase-associated protein 1 [Homo sapiens]	49	51926	2
						gi|5453722	acyl-protein thioesterase 1 [Homo sapiens]	44	24996	2
						gi|5453790	nicotinamide N-methyltransferase [Homo sapiens]	86	30011	3
						gi|550021	ribosomal protein S5 [Homo sapiens]	81	22934	1
						gi|553596	cellular myosin heavy chain, partial [Homo sapiens]	180	155292	3
						gi|553640	ribosomal protein S13 [Homo sapiens]	65	13313	1
						gi|556516	dihydrodiol dehydrogenase isoform DD1 [Homo sapiens]	166	35170	6
						gi|55665780	tropomyosin 3 [Homo sapiens]	48	27386	2
						gi|55859707	talin 1 [Homo sapiens]	247	260030	4
						gi|55959290	annexin A1 [Homo sapiens]	360	22741	6
						gi|560623	CDC10 homolog [Homo sapiens]	74	49041	2
						gi|5729877	heat shock cognate 71 kDa protein isoform 1 [Homo sapiens]	287	71082	7
						gi|5802966	destrin isoform a [Homo sapiens]	92	18950	2
						gi|5802974	thioredoxin-dependent peroxide reductase, mitochondrial isoform a precursor [Homo sapiens]	167	28017	6
						gi|5803187	transaldolase [Homo sapiens]	113	37688	4
						gi|5803209	urotensin-2 isoform b preproprotein [Homo sapiens]	41	14515	1
						gi|5821922	Chain A, Structure Of Human Glutathione Reductase Complexed With Ajoene Inhibitor And Subversive Substrate	44	52107	2
						gi|6005942	transitional endoplasmic reticulum ATPase [Homo sapiens]	82	89950	3
						gi|6009628	brain carboxylesterase hBr3 [Homo sapiens]	278	62584	9
						gi|6063147	ezrin [Homo sapiens]	89	19281	5
						gi|61656603	Heat shock protein HSP 90-alpha 2 [Homo sapiens]	363	98622	9
						gi|62087662	TPM1 protein variant [Homo sapiens]	48	34496	2
						gi|62088648	tumor rejection antigen (gp96) 1 variant [Homo sapiens]	49	66140	6
						gi|62205349	Peptidylprolyl isomerase A (cyclophilin A) [Homo sapiens]	644	11582	19
						gi|62420949	actin-like protein [Homo sapiens]	168	11568	7
						gi|62421031	actin-like protein [Homo sapiens]	86	11541	4
						gi|62421162	actin-like protein [Homo sapiens]	154	11529	6
						gi|62897129	heat shock 70kDa protein 8 isoform 1 variant [Homo sapiens]	157	71083	6
						gi|62897413	pyruvate kinase 3 isoform 1 variant [Homo sapiens]	550	58517	18
						gi|62898734	adenylate kinase 1 variant [Homo sapiens]	45	21719	3
						gi|62914009	HSP90AA1 protein [Homo sapiens]	115	74179	3
						gi|63055057	beta-actin-like protein 2 [Homo sapiens]	175	42318	6
						gi|6381989	adipocyte-derived leucine aminopeptidase [Homo sapiens]	37	107689	1
						gi|6457378	cytovillin 2 [Homo sapiens]	89	16294	7
						gi|6470150	BiP protein, partial [Homo sapiens]	503	71002	12
						gi|6492116	carboxylesterase-related protein [Homo sapiens]	181	30980	7
						gi|662841	heat shock protein 27 [Homo sapiens]	140	22427	4
						gi|66392203	NME1-NME2 protein [Homo sapiens]	209	30346	8
						gi|6650826	PRO2044 [Homo sapiens]	66	30084	2
						gi|6729803	Chain A, Heat-Shock 70kd Protein 42kd Atpase N-Terminal Domain	145	41973	3
						gi|6755368	40S ribosomal protein S18 [Mus musculus]	45	17708	1
						gi|684936	peptide with resemblance to the actin family; the actual start of the coding region has not been determined, partial [Homo sapiens]	86	34701	1
						gi|688030	aryl sulfotransferase ST1A2 [human, liver, Peptide, 295 aa]	33	34418	2
						gi|6912396	glyoxylate reductase/hydroxypyruvate reductase [Homo sapiens]	37	36045	1
						gi|6912634	60S ribosomal protein L13a [Homo sapiens]	64	23619	1
						gi|693933	2-phosphopyruvate-hydratase alpha-enolase [Homo sapiens]	1113	47421	47
						gi|7019485	programmed cell death protein 6 [Homo sapiens]	45	21912	1
						gi|71042497	Chain A, Human Mitochondrial Aldehyde Dehydrogenase Asian Variant, Aldh22, Apo Form	32	54923	3
						gi|7106439	tubulin beta-5 chain [Mus musculus]	131	50095	5
						gi|7243165		44		1
						gi|729433	RecName: Full=Protein disulfide-isomerase A3; AltName: Full=58 kDa glucose-regulated protein; AltName: Full=58 kDa microsomal protein; Short=p58; AltName: Full=Disulfide isomerase ER-60; AltName: Full=Endoplasmic reticulum resident protein 57; Short	187	57293	7
						gi|74723863	RecName: Full=60S acidic ribosomal protein P0-like	69	34514	1
						gi|763130	YPT3 [Homo sapiens]	34	24673	1
						gi|7669492	glyceraldehyde-3-phosphate dehydrogenase isoform 1 [Homo sapiens]	117	36201	4
						gi|7705925	L-xylulose reductase isoform 1 [Homo sapiens]	39	26182	1
						gi|809185	Chain A, The Effect Of Metal Binding On The Structure Of Annexin V And Implications For Membrane Binding	165	35840	5
						gi|825605	glutathione S-transferase [Homo sapiens]	105	25650	9
						gi|860986	protein disulfide isomerase [Homo sapiens]	208	57043	8
						gi|88191895	Chain A, Structural Basis For Recognition Of Uuuoh 3~-Terminii Of Nascent Rna Pol Iii Transcripts By La Autoantigen	90	22625	3
						gi|896473	iron-responsive regulatory protein/iron regulatory protein 1, partial [Homo sapiens]	62	90270	2
						gi|90655152	actinin alpha4 isoform [Homo sapiens]	369	59827	8
						gi|9082289	chaperone protein HSP90 beta [Homo sapiens]	102	73170	4
						gi|913159	neuropolypeptide h3 [human, brain, Peptide, 186 aa]	151	21027	4
						gi|915392	fatty acid synthase [Homo sapiens]	145	275542	5
						gi|927065	eukaryotic translation elongation factor 1 alpha 1-like 14 [Homo sapiens]	60	43139	2
						gi|930063	neurone-specific enolase [Homo sapiens]	302	47467	12
						gi|9507215	tubulin alpha-8 chain isoform 1 [Homo sapiens]	34	50746	6
						gi|984325	phosphogluconate dehydrogenase [Homo sapiens]	50	53631	2
						gi|999892	Chain A, Crystal Structure Of Recombinant Human Triosephosphate Isomerase At 2.8 Angstroms Resolution. Triosephosphate Isomerase Related Human Genetic Disorders And Comparison With The Trypanosomal Enzyme	394	26807	10
