# Supplementary material for: Comparative Proteomics Reveals Novel Components at the Plasma Membrane of Differentiated HepaRG Cells and Different Distribution in Hepatocyte- and Biliary-Like Cells
Source: PLoS One. 2013 Aug 20;8(8):e71859. doi: 10.1371/journal.pone.0071859 (PMC3748114; doi:10.1371/journal.pone.0071859)
Supplement: Table S2 — Summary of the LC/MS/MS analysis showing the proteins identified at the PM of (ND) and (D) cells (experiment 2). (XLS) [file pone.0071859.s008.xls]

## Sheet: Exp # 2
Undifferentiated (ND) cells						Differentiated (D) cells
Protein Accession #	Protein_description	Protein_score	Protein_mass	Peptides_matched		Protein Accession #	Protein_description	Protein_score	Protein_mass	Peptides_matched
gi|1041969	17 kda cyclophilin A {internal fragment} [human, first trimester decidual and placental tissue, Peptide Partial, 29 aa]	52	3190	1		gi|1002369	coatomer protein [Homo sapiens]	47	139783	1
gi|109389365	glucose-6-phosphate 1-dehydrogenase isoform a [Homo sapiens]	30	62942	3		gi|1008915	proteasome activator hPA28 suunit beta [Homo sapiens]	92	27502	2
gi|119626083	albumin, isoform CRA_t [Homo sapiens]	86	60211	2		gi|1065361	Chain A, Human Adp-Ribosylation Factor 1 Complexed With Gdp, Full Length Non-Myristoylated	160	20610	4
gi|134133226	POTE ankyrin domain family member E [Homo sapiens]	68	122882	2		gi|1082886	tumor necrosis factor type 1 receptor associated protein TRAP-1 - human	205	75694	5
gi|14327942	HSP90B1 protein [Homo sapiens]	32	35599	1		gi|10863927	peptidyl-prolyl cis-trans isomerase A [Homo sapiens]	767	18229	25
gi|145309046	POTE-2 alpha-actin [Homo sapiens]	63	122946	3		gi|11602836	beta4sigma1 spectrin [Homo sapiens]	67	289388	4
gi|148733138	ubiquitously transcribed tetratricopeptide repeat protein Y-linked transcript variant 35 [Homo sapiens]	39	135009	1		gi|119585757	filamin B, beta (actin binding protein 278), isoform CRA_b [Homo sapiens]	60	232225	7
gi|15082234	L-lactate dehydrogenase A-like 6B [Homo sapiens]	31	42372	1		gi|119590969	X-ray repair complementing defective repair in Chinese hamster cells 5 (double-strand-break rejoining; Ku autoantigen, 80kDa), isoform CRA_b [Homo sapiens]	152	94035	4
gi|1575000	2,4-dienoyl-CoA reductase [Homo sapiens]	44	36096	1		gi|119621959	tubulin, beta 6, isoform CRA_b [Homo sapiens]	41	44133	2
gi|1633054	Chain A, Cyclophilin A Complexed With Dipeptide Gly-Pro	32	18098	3		gi|12025678	alpha-actinin-4 [Homo sapiens]	725	105245	24
gi|1710248	protein disulfide isomerase-related protein 5 [Homo sapiens]	286	46512	7		gi|12667788	myosin-9 [Homo sapiens]	149	227646	11
gi|1718502	mitochondrial aconitase [Homo sapiens]	71	86346	1		gi|134254710	tubulin beta 2C [Homo sapiens]	80	10100	4
gi|1723158	dihydrodiol dehydrogenase/bile acid-binding protein [Homo sapiens]	69	37067	2		gi|1407780	carboxylesterase [Homo sapiens]	39	60938	2
gi|178390	aldehyde dehydrogenase [Homo sapiens]	57	56858	1		gi|145309046	POTE-2 alpha-actin [Homo sapiens]	339	122946	19
gi|178775	proapolipoprotein, partial [Homo sapiens]	69	28944	2		gi|14595132	Raichu404X [Homo sapiens]	34	85646	2
gi|179950	catalase, partial [Homo sapiens]	54	51550	1		gi|1498227	PHAPI2b protein [Homo sapiens]	72	22434	3
gi|181575	dihydrolipoamide dehydrogenase precursor [Homo sapiens]	55	54812	2		gi|15082234	L-lactate dehydrogenase A-like 6B [Homo sapiens]	47	42372	1
gi|182385	long-chain acyl-CoA synthetase [Homo sapiens]	52	79324	1		gi|15277503	ACTB protein, partial [Homo sapiens]	49	40536	4
gi|182855	80K-H protein [Homo sapiens]	60	60228	1		gi|159162145	Chain A, Rotamer Strain As A Determinant Of Protein Structural Specificity	35	8560	2
gi|1839262	HAKRc product/3 alpha-hydroxysteroid dehydrogenase homolog [human, liver, Peptide, 323 aa]	78	37075	4		gi|1657268	aminopeptidase [Homo sapiens]	118	99151	3
gi|18698397	immunoglobulin light chain variable region [Homo sapiens]	33	12005	2		gi|165761148	Chain A, Structure Of E163k Dj-1	68	20281	2
gi|189238	neuroleukin [Homo sapiens]	54	63377	1		gi|16876992	Nucleophosmin (nucleolar phosphoprotein B23, numatrin) [Homo sapiens]	128	32665	5
gi|20070125	protein disulfide-isomerase precursor [Homo sapiens]	206	57480	6		gi|16924265	Enoyl Coenzyme A hydratase 1, peroxisomal [Homo sapiens]	82	36078	2
gi|215273984	RecName: Full=Putative inactive carboxylesterase 4; AltName: Full=Inactive carboxylesterase 1 pseudogene 1; AltName: Full=Placental carboxylesterase 3; Short=PCE-3; Flags: Precursor	233	30773	19		gi|1710248	protein disulfide isomerase-related protein 5 [Homo sapiens]	250	46512	11
gi|220702506	Chain A, TapasinERP57 HETERODIMER	122	54541	7		gi|1723158	dihydrodiol dehydrogenase/bile acid-binding protein [Homo sapiens]	73	37067	4
gi|22095241	immunoglobulin light chain variable region [Homo sapiens]	33	12174	2		gi|17511944	SEC24 family, member C (S. cerevisiae) [Homo sapiens]	65	119779	3
gi|254299	protein disulphide isomerase, PDI {N-terminal} [human, Peptide Partial, 20 aa]	73	2332	1		gi|178045	gamma-actin, partial [Homo sapiens]	99	26147	3
gi|260099725	L-lactate dehydrogenase A chain isoform 4 [Homo sapiens]	58	30608	4		gi|178277	S-adenosylhomocysteine hydrolase [Homo sapiens]	53	48254	2
gi|28336	mutant beta-actin (beta~-actin) [Homo sapiens]	163	42128	5		gi|178375	aldehyde dehydrogenase [Homo sapiens]	67	50703	3
gi|28614	aldolase A [Homo sapiens]	164	39706	5		gi|17986258	myosin light polypeptide 6 isoform 1 [Homo sapiens]	101	17090	4
gi|2906146	malate dehydrogenase precursor [Homo sapiens]	86	35965	2		gi|179930	carboxylesterase, partial [Homo sapiens]	944	56446	32
gi|306890	chaperonin (HSP60) [Homo sapiens]	89	61157	2		gi|180663	c-myc binding protein [Homo sapiens]	135	37862	7
gi|31608	glucan 1, 4-alpha-glucosidase [Homo sapiens]	41	106126	1		gi|1815604	3-alpha-hydroxysteroid dehydrogenase [Homo sapiens]	73	37205	4
gi|31645	glyceraldehyde-3-phosphate dehydrogenase [Homo sapiens]	298	36202	11		gi|181969	elongation factor 2, partial [Homo sapiens]	69	40264	1
gi|32189394	ATP synthase subunit beta, mitochondrial precursor [Homo sapiens]	799	56525	23		gi|182855	80K-H protein [Homo sapiens]	37	60228	2
gi|3288815	citrate synthase [Homo sapiens]	58	51959	1		gi|183353	glycogen phosphorylase (EC 2.4.1.1) [Homo sapiens]	78	97560	6
gi|34707	Manganese superoxide dismutase [Homo sapiens]	56	24866	1		gi|187074	lactate dehydrogenase-C [Homo sapiens]	35	29195	3
gi|37267	transketolase [Homo sapiens]	30	68435	2		gi|187181	macrophage migration inhibitory factor, partial [Homo sapiens]	42	11592	1
gi|37492	alpha-tubulin [Homo sapiens]	49	50810	2		gi|187302	epithelial cell marker protein 1 [Homo sapiens]	70	27873	3
gi|383280311	Chain A, Akr1c3 Complexed With 3-Phenoxybenzoic Acid	54	38244	4		gi|188590	myosin light chain 3 [Homo sapiens]	101	17091	4
gi|386758	GRP78 precursor, partial [Homo sapiens]	110	72185	3		gi|189238	neuroleukin [Homo sapiens]	90	63377	5
gi|4104867	aflatoxin B1-aldehyde reductase [Homo sapiens]	42	37571	1		gi|189306	nucleolin [Homo sapiens]	41	76355	2
gi|438069	thiol-specific antioxidant protein [Homo sapiens]	44	22014	3		gi|189617	protein PP4-X [Homo sapiens]	105	36262	3
gi|4502013	adenylate kinase 2, mitochondrial isoform a [Homo sapiens]	155	26689	2		gi|1922287	enoyl-CoA hydratase [Homo sapiens]	72	31807	2
gi|4503143	cathepsin D preproprotein [Homo sapiens]	107	45037	3		gi|193506758	Chain A, Crystal Structure Of E18q Dj-1	65	21113	2
gi|4504505	peroxisomal multifunctional enzyme type 2 isoform 2 [Homo sapiens]	87	80092	1		gi|197692221	14-3-3 protein beta/alpha [Homo sapiens]	70	28209	3
gi|4505591	peroxiredoxin-1 [Homo sapiens]	32	22324	3		gi|20151073	Chain A, Human Tissue Transglutaminase In Gdp Bound Form	32	78349	1
gi|4505763	phosphoglycerate kinase 1 [Homo sapiens]	135	44985	2		gi|2104553	Myosin heavy chain (MHY11) (5~partial) [Homo sapiens]	79	215017	3
gi|4507677	endoplasmin precursor [Homo sapiens]	43	92696	1		gi|21465651	Chain J, Crystal Structure Of The Mammalian 20s Proteasome At 2.75 A Resolution	84	23201	1
gi|4757756	annexin A2 isoform 2 [Homo sapiens]	482	38808	9		gi|215273984	RecName: Full=Putative inactive carboxylesterase 4; AltName: Full=Inactive carboxylesterase 1 pseudogene 1; AltName: Full=Placental carboxylesterase 3; Short=PCE-3; Flags: Precursor	271	30773	10
gi|4757810	ATP synthase subunit alpha, mitochondrial isoform a precursor [Homo sapiens]	68	59828	3		gi|2183299	aldehyde dehydrogenase 1 [Homo sapiens]	87	55427	5
gi|4758304	protein disulfide-isomerase A4 precursor [Homo sapiens]	89	73229	4		gi|221039464	unnamed protein product [Homo sapiens]	65	25803	7
gi|4826898	profilin-1 [Homo sapiens]	54	15216	2		gi|221041820	unnamed protein product [Homo sapiens]	65	79371	3
gi|4885281	glutamate dehydrogenase 1, mitochondrial precursor [Homo sapiens]	86	61701	2		gi|223429	tubulin beta	63	50223	3
gi|4929739	CGI-135 protein [Homo sapiens]	30	17026	2		gi|2246558	talin-related protein [Homo sapiens]	90	20182	2
gi|5453549	peroxiredoxin-4 precursor [Homo sapiens]	43	30749	1		gi|229532	ubiquitin	44	8446	2
gi|55959290	annexin A1 [Homo sapiens]	109	22741	1		gi|230867	Chain R, Twinning In Crystals Of Human Skeletal Muscle D- Glyceraldehyde-3-Phosphate Dehydrogenase	61	36024	2
gi|56554357	Chain A, Binary Structure Of Human Decr Solved By Semet Sad.	64	32328	2		gi|258588706	Chain A, Crystal Structure Of Human Udp-Glucose Dehydrogenase Thr131ala, Apo Form.	71	52641	4
gi|5802974	thioredoxin-dependent peroxide reductase, mitochondrial isoform a precursor [Homo sapiens]	39	28017	1		gi|262391	Rig homolog [human, brain, Peptide Partial, 135 aa]	124	15802	3
gi|5823472	egasyn [Homo sapiens]	850	62693	47		gi|2627129	polyubiquitin [Homo sapiens]	55	68448	2
gi|587384	immunoglobulin lambda chain variable region [Homo sapiens]	33	13315	2		gi|26996810	UDP-glucose ceramide glucosyltransferase-like 1 [Homo sapiens]	31	175437	4
gi|6009628	brain carboxylesterase hBr3 [Homo sapiens]	177	62584	7		gi|2738935	glutathione transferase [Homo sapiens]	36	23124	3
gi|62420916	actin-like protein [Homo sapiens]	171	11548	4		gi|2780871	Chain B, Proteasome Activator Reg(Alpha)	50	16342	1
gi|62420949	actin-like protein [Homo sapiens]	120	11568	4		gi|28336	mutant beta-actin (beta~-actin) [Homo sapiens]	612	42128	35
gi|62420995	actin-like protein [Homo sapiens]	152	11481	4		gi|28935	ATP-citrate (pro-S-)-lyase [Homo sapiens]	52	122197	2
gi|63055057	beta-actin-like protein 2 [Homo sapiens]	107	42318	6		gi|2935481	UDP glucose 6-dehydrogenase [Homo sapiens]	71	19489	2
gi|6470150	BiP protein, partial [Homo sapiens]	127	71002	2		gi|2981743	Chain A, Secypa Complexed With Hagpia (Pseudo-Symmetric Monomer)	696	18018	23
gi|6492116	carboxylesterase-related protein [Homo sapiens]	193	30980	12		gi|306549	homology to rat ribosomal protein L23, partial [Homo sapiens]	68	16730	2
gi|693933	2-phosphopyruvate-hydratase alpha-enolase [Homo sapiens]	206	47421	7		gi|306890	chaperonin (HSP60) [Homo sapiens]	72	61157	1
gi|729433	RecName: Full=Protein disulfide-isomerase A3; AltName: Full=58 kDa glucose-regulated protein; AltName: Full=58 kDa microsomal protein; Short=p58; AltName: Full=Disulfide isomerase ER-60; AltName: Full=Endoplasmic reticulum resident protein 57; Short	52	57293	4		gi|306891	90kDa heat shock protein [Homo sapiens]	515	83584	22
gi|7705925	L-xylulose reductase isoform 1 [Homo sapiens]	34	26182	1		gi|313103963	Chain D, Structure And Control Of The Actin Regulatory Wave Complex	44	32035	2
gi|809185	Chain A, The Effect Of Metal Binding On The Structure Of Annexin V And Implications For Membrane Binding	86	35840	1		gi|3153859	thioredoxin delta 3 [Homo sapiens]	133	9543	4
gi|83755034	Chain A, Human Mitochondrial Acetoacetyl-Coa Thiolase	174	42867	6		gi|31543380	protein DJ-1 [Homo sapiens]	68	20050	2
gi|860986	protein disulfide isomerase [Homo sapiens]	61	57043	5		gi|31615803	Chain A, Synthetic Ubiquitin With Fluoro-Leu At 50 And 67	44	8555	2
gi|930063	neurone-specific enolase [Homo sapiens]	66	47467	1		gi|31645	glyceraldehyde-3-phosphate dehydrogenase [Homo sapiens]	274	36202	9
						gi|31979	histone H2A.2 [Homo sapiens]	52	13898	1
						gi|3318841	Chain A, Horf6 A Novel Human Peroxidase Enzyme	185	25011	8
						gi|33438760	myosin heavy chain [Homo sapiens]	109	228889	8
						gi|337518	ribosomal protein, partial [Homo sapiens]	32	21835	2
						gi|340021	alpha-tubulin [Homo sapiens]	194	50804	10
						gi|342350777	Chain A, Human Annexin V With Incorporated Methionine Analogue Azidohomoalanine	346	35811	14
						gi|34709	manganese superoxide dismutase (MnSOD) [Homo sapiens]	116	24891	3
						gi|350610483	Chain A, Truncated Human Atp-Citrate Lyase With Adp And Tartrate Bound	61	91268	2
						gi|35505	pyruvate kinase [Homo sapiens]	386	58411	13
						gi|35903	ribosomal protein L7 [Homo sapiens]	51	29221	2
						gi|35959	tubulin 5-beta [Homo sapiens]	252	50055	11
						gi|3659980	Chain A, Human Cyclophilin A Complexed With 2-Thr Cyclosporin	521	18209	15
						gi|37267	transketolase [Homo sapiens]	279	68435	13
						gi|384381544	beta-tubulin 4Q isoform 1, partial [Homo sapiens]	65	24530	5
						gi|385323	neutrophil cytosolic factor 3; NCF-3 [Homo sapiens]	57	1852	1
						gi|38648667	Fatty acid synthase [Homo sapiens]	259	275850	18
						gi|3885362	sepiapterin reductase [Homo sapiens]	122	21215	3
						gi|3929733	cathepsin B [Homo sapiens]	35	21907	1
						gi|4104867	aflatoxin B1-aldehyde reductase [Homo sapiens]	56	37571	2
						gi|41322908	plectin isoform 1e [Homo sapiens]	216	515332	18
						gi|4186038	glucose 1-dehydrogenase [Homo sapiens]	39	89393	2
						gi|4218955	gamma-filamin [Homo sapiens]	47	291287	2
						gi|42558279	tubulin beta-8 chain isoform 1 [Homo sapiens]	162	50257	11
						gi|437363	14-3-3n [Homo sapiens]	70	28343	4
						gi|4501881	actin, alpha skeletal muscle [Homo sapiens]	334	42366	21
						gi|4501891	alpha-actinin-1 isoform b	533	103573	15
						gi|4501893	alpha-actinin-2 [Homo sapiens]	257	104358	6
						gi|4502013	adenylate kinase 2, mitochondrial isoform a [Homo sapiens]	260	26689	4
						gi|4502171	adenine phosphoribosyltransferase isoform a [Homo sapiens]	69	19766	4
						gi|4502565	calpain small subunit 1 [Homo sapiens]	143	28469	2
						gi|4503143	cathepsin D preproprotein [Homo sapiens]	199	45037	7
						gi|4503477	elongation factor 1-beta [Homo sapiens]	37	24919	1
						gi|4503483	elongation factor 2 [Homo sapiens]	160	96246	8
						gi|4503529	eukaryotic initiation factor 4A-I isoform 1 [Homo sapiens]	40	46353	1
						gi|4503571	alpha-enolase isoform 1 [Homo sapiens]	286	47481	15
						gi|4504067	aspartate aminotransferase, cytoplasmic [Homo sapiens]	59	46447	1
						gi|4505257	moesin [Homo sapiens]	36	67892	2
						gi|4505591	peroxiredoxin-1 [Homo sapiens]	207	22324	11
						gi|4505751	profilin-2 isoform b [Homo sapiens]	80	15421	1
						gi|4505753	phosphoglycerate mutase 1 [Homo sapiens]	59	28900	4
						gi|4505763	phosphoglycerate kinase 1 [Homo sapiens]	197	44985	8
						gi|4506181	proteasome subunit alpha type-2 [Homo sapiens]	102	25996	4
						gi|4506607	60S ribosomal protein L18 [Homo sapiens]	83	21735	2
						gi|4506669	60S acidic ribosomal protein P1 isoform 1 [Homo sapiens]	42	11621	2
						gi|4506691	40S ribosomal protein S16 [Homo sapiens]	54	16549	1
						gi|4506703	40S ribosomal protein S24 isoform c [Homo sapiens]	58	15413	1
						gi|4506743	40S ribosomal protein S8 [Homo sapiens]	90	24475	2
						gi|4506787	ras GTPase-activating-like protein IQGAP1 [Homo sapiens]	36	189761	4
						gi|4507357	transgelin-2 [Homo sapiens]	296	22548	9
						gi|4507677	endoplasmin precursor [Homo sapiens]	294	92696	21
						gi|4507877	vinculin isoform VCL [Homo sapiens]	93	117220	4
						gi|4507949	14-3-3 protein beta/alpha [Homo sapiens]	82	28179	3
						gi|4507953	14-3-3 protein zeta/delta [Homo sapiens]	314	27899	10
						gi|4557305	fructose-bisphosphate aldolase A isoform 1 [Homo sapiens]	181	39851	12
						gi|4557395	carbonic anhydrase 2 [Homo sapiens]	50	29285	1
						gi|4579911	apg-1 [Homo sapiens]	59	95472	3
						gi|458470	carboxylesterase [Homo sapiens]	222	62643	10
						gi|4757756	annexin A2 isoform 2 [Homo sapiens]	812	38808	24
						gi|4758012	clathrin heavy chain 1 [Homo sapiens]	97	193260	5
						gi|4758304	protein disulfide-isomerase A4 precursor [Homo sapiens]	116	73229	3
						gi|4758484	glutathione S-transferase omega-1 isoform 1 [Homo sapiens]	65	27833	1
						gi|4826659	F-actin-capping protein subunit beta isoform 1 [Homo sapiens]	42	30952	2
						gi|4826898	profilin-1 [Homo sapiens]	393	15216	11
						gi|48735185	EEF1A1 protein [Homo sapiens]	43	48181	2
						gi|495126	ribosomal protein L11 [Homo sapiens]	73	20331	1
						gi|499158	mitochondrial acetoacetyl-CoA thiolase [Homo sapiens]	47	45537	1
						gi|5031595	actin-related protein 2/3 complex subunit 4 isoform a [Homo sapiens]	60	19768	2
						gi|5031635	cofilin-1 [Homo sapiens]	73	18719	3
						gi|5031857	L-lactate dehydrogenase A chain isoform 1 [Homo sapiens]	94	36950	4
						gi|5032057	protein S100-A11 [Homo sapiens]	37	11847	2
						gi|5107666	Chain A, Structure Of Importin Beta Bound To The Ibb Domain Of Importin Alpha	121	98484	3
						gi|51095102	similar to ribosomal protein L18; 60S ribosomal protein L18 [Homo sapiens]	83	25078	1
						gi|5174447	guanine nucleotide-binding protein subunit beta-2-like 1 [Homo sapiens]	154	35511	2
						gi|5174735	tubulin beta-4B chain [Homo sapiens]	381	50255	19
						gi|5257007	beta-cop homolog [Homo sapiens]	84	108211	5
						gi|531171	Csa-19 [Homo sapiens]	73	25015	1
						gi|544759	biliverdin-IX beta reductase isozyme I {EC 1.3.1.24} [human, liver, Peptide, 204 aa]	237	21960	6
						gi|5453549	peroxiredoxin-4 precursor [Homo sapiens]	101	30749	3
						gi|5453790	nicotinamide N-methyltransferase [Homo sapiens]	241	30011	8
						gi|550023	ribosomal protein S9 [Homo sapiens]	40	22615	1
						gi|556516	dihydrodiol dehydrogenase isoform DD1 [Homo sapiens]	30	35170	2
						gi|55959290	annexin A1 [Homo sapiens]	222	22741	4
						gi|5729877	heat shock cognate 71 kDa protein isoform 1 [Homo sapiens]	156	71082	9
						gi|577295	KIAA0088 [Homo sapiens]	123	107158	9
						gi|5802974	thioredoxin-dependent peroxide reductase, mitochondrial isoform a precursor [Homo sapiens]	82	28017	3
						gi|5803013	endoplasmic reticulum resident protein 29 isoform 1 precursor [Homo sapiens]	75	29032	4
						gi|5803225	14-3-3 protein epsilon [Homo sapiens]	140	29326	5
						gi|5803227	14-3-3 protein theta [Homo sapiens]	200	28032	6
						gi|6005942	transitional endoplasmic reticulum ATPase [Homo sapiens]	74	89950	6
						gi|607793	ribosomal protein L9 [Homo sapiens]	39	21978	1
						gi|609342	nucleophosmin-anaplastic lymphoma kinase fusion protein [Homo sapiens]	31	76121	1
						gi|61104911	heat shock protein 90Bb [Homo sapiens]	181	49377	6
						gi|6166493	thioredoxin peroxidase PMP20 [Homo sapiens]	75	22262	6
						gi|62420916	actin-like protein [Homo sapiens]	211	11548	9
						gi|62420949	actin-like protein [Homo sapiens]	111	11568	9
						gi|62420995	actin-like protein [Homo sapiens]	146	11481	7
						gi|62421087	actin-like protein [Homo sapiens]	50	11517	3
						gi|62421144	actin-like protein [Homo sapiens]	90	11592	6
						gi|62421162	actin-like protein [Homo sapiens]	98	11529	7
						gi|62897129	heat shock 70kDa protein 8 isoform 1 variant [Homo sapiens]	142	71083	9
						gi|63055057	beta-actin-like protein 2 [Homo sapiens]	156	42318	15
						gi|641958	non-muscle myosin B [Homo sapiens]	49	229824	4
						gi|6470150	BiP protein, partial [Homo sapiens]	111	71002	4
						gi|662841	heat shock protein 27 [Homo sapiens]	331	22427	11
						gi|66392203	NME1-NME2 protein [Homo sapiens]	74	30346	8
						gi|6679439	peptidyl-prolyl cis-trans isomerase A [Mus musculus]	411	18131	13
						gi|6739602	talin [Homo sapiens]	239	271653	10
						gi|6912586	6-phosphogluconolactonase [Homo sapiens]	54	27815	1
						gi|6912638	ras suppressor protein 1 isoform 1 [Homo sapiens]	57	31521	3
						gi|7019858	unnamed protein product [Homo sapiens]	38	47200	4
						gi|7106387	proteasome subunit alpha type-5 [Mus musculus]	37	26565	1
						gi|7106439	tubulin beta-5 chain [Mus musculus]	436	50095	25
						gi|729433	RecName: Full=Protein disulfide-isomerase A3; AltName: Full=58 kDa glucose-regulated protein; AltName: Full=58 kDa microsomal protein; Short=p58; AltName: Full=Disulfide isomerase ER-60; AltName: Full=Endoplasmic reticulum resident protein 57; Short	51	57293	5
						gi|7341255	brain acetylcholinesterase putative membrane anchor [Homo sapiens]	70	14769	1
						gi|74706937	RecName: Full=Putative heat shock protein HSP 90-alpha A5; AltName: Full=Heat shock protein 90-alpha E; Short=Heat shock protein 90Ae	53	38942	3
						gi|74722492	RecName: Full=Putative heat shock protein HSP 90-beta-3; AltName: Full=Heat shock protein 90-beta c; Short=Heat shock protein 90Bc	107	68624	8
						gi|7669550	vinculin isoform meta-VCL [Homo sapiens]	36	124292	2
						gi|7705925	L-xylulose reductase isoform 1 [Homo sapiens]	53	26182	2
						gi|7706497	UMP-CMP kinase isoform a [Homo sapiens]	44	26180	2
						gi|799177	100 kDa coactivator [Homo sapiens]	45	100313	3
						gi|809185	Chain A, The Effect Of Metal Binding On The Structure Of Annexin V And Implications For Membrane Binding	346	35840	13
						gi|825605	glutathione S-transferase [Homo sapiens]	66	25650	8
						gi|825606	glutathione S-transferase [Homo sapiens]	58	25704	5
						gi|83753119	Chain A, Crystal Structure Of Human Full-Length Vinculin (Residues 1- 1066)	36	116498	3
						gi|860986	protein disulfide isomerase [Homo sapiens]	86	57043	5
						gi|895845	p64 CLCP [Homo sapiens]	111	23813	3
						gi|913150	calreticulin=calcium binding protein [human, placenta, Peptide Partial, 28 aa, segment 2 of 5]	82	3095	1
						gi|913159	neuropolypeptide h3 [human, brain, Peptide, 186 aa]	80	21027	1
						gi|930063	neurone-specific enolase [Homo sapiens]	61	47467	2
						gi|94721321	coiled-coil domain-containing protein 11 [Homo sapiens]	32	62195	2
						gi|9507215	tubulin alpha-8 chain isoform 1 [Homo sapiens]	79	50746	3
						gi|9507245	14-3-3 protein gamma [Rattus norvegicus]	76	28456	5
						gi|951338	CAS [Homo sapiens]	38	111042	2
						gi|9966913	actin-related protein 3B isoform 1 [Homo sapiens]	64	48090	2
						gi|999892	Chain A, Crystal Structure Of Recombinant Human Triosephosphate Isomerase At 2.8 Angstroms Resolution. Triosephosphate Isomerase Related Human Genetic Disorders And Comparison With The Trypanosomal Enzyme	159	26807	2
